# Supplementary material for: Soil nematodes show a mid-elevation diversity maximum and elevational zonation on Mt. Norikura, Japan
Source: Sci Rep. 2017 Jun 8;7:3028. doi: 10.1038/s41598-017-03655-3 (PMC5465078; doi:10.1038/s41598-017-03655-3)
Supplement: Supplementary file 2 — supplementary data [file 41598_2017_3655_MOESM2_ESM.xls]

## Sheet: Supplementary Table 1
Supplementary Table 1 Nematode reads generated by Miseq sequencing of each sample and sampling depth at 99% sequence similarity level.
Sample name	Nematode reads	Elevational isocline
N1	3955	2940
N2	8562	2940
N3	11140	2940
N4	11236	2940
N5	10632	2940
N6	5153	2740
N7	6381	2740
N8	1377	2740
N9	-	2740
N10	-	2740
N11	6742	2520
N12	15048	2520
N13	8894	2520
N14	19018	2520
N15	6490	2520
N16	8490	2360
N17	13075	2360
N18	17910	2360
N19	-	2360
N20	11803	2360
N21	9961	2050
N22	3944	2050
N23	5940	2050
N24	11692	2050
N25	29177	2050
N26	-	1700
N27	12434	1700
N28	8593	1700
N29	5909	1700
N30	2293	1700
N31	4158	1490
N32	5468	1490
N33	4885	1490
N34	4926	1490
N35	6937	1490
N36	7904	1320
N37	30970	1320
N38	6841	1320
N39	6579	1320
N40	25959	1320
N41	11093	1100
N42	6826	1100
N43	21941	1100
N44	3854	1100
N45	24486	1100
N46	9408	950
N47	8202	950
N48	13949	950
N49	29908	950
N50	12833	950
N51	16802	740
N52	4638	740
N53	15766	740
N54	15131	740
N55	12991	740
* Sample N9, N10, N19, N26 were excluded for further nematode community analysis owing to failing amplifying the nematode 18S rRNA genes.
* 1377 of sample N8, which is highlighted, was the lowest reads among samples and therefore used as the value for subsampling.

## Sheet: Supplementary Table 2
Supplementary Table 2 Nematode sequences classified against SILVA Release 115 databases across all 51 samples collected along the ~2,200 meters elevational range on Mt. Norikura.
Note
Sample name	OTU richness	Elevation (m)	Elevational isocline
N1	46	2934	2940
N2	49	2934	2940
N3	52	2946	2940
N4	22	2941	2940
N5	32	2942	2940
N6	50	2739	2740
N7	69	2740	2740
N8	51	2738	2740
N11	127	2522	2520
N12	68	2518	2520
N13	78	2520	2520
N14	86	2521	2520
N15	76	2522	2520
N16	115	2360	2360
N17	112	2351	2360
N18	123	2337	2360
N20	102	2378	2360
N21	103	2027	2050
N22	129	2090	2050
N23	116	2051	2050
N24	107	2057	2050
N25	131	2070	2050
N27	134	1691	1700
N28	147	1696	1700
N29	72	1700	1700
N30	108	1707	1700
N31	91	1492	1490
N32	104	1487	1490
N33	106	1492	1490
N34	95	1500	1490
N35	108	1489	1490
N36	115	1319	1320
N37	87	1321	1320
N38	120	1321	1320
N39	81	1320	1320
N40	92	1318	1320
N41	113	1100	1100
N42	107	1105	1100
N43	130	1095	1100
N44	123	1103	1100
N45	149	1105	1100
N46	133	917	950
N47	135	960	950
N48	136	991	950
N49	36	990	950
N50	143	984	950
N51	105	744	740
N52	100	745	740
N53	126	744	740
N54	78	741	740
N55	109	750	740
taxlevel	rankID	taxon	daughterlevels	total	N1	N2	N3	N4	N5	N6	N7	N8	N11	N12	N13	N14	N15	N16	N17	N18	N20	N21	N22	N23	N24	N25	N27	N28	N29	N30	N31	N32	N33	N34	N35	N36	N37	N38	N39	N40	N41	N42	N43	N44	N45	N46	N47	N48	N49
0	0	Root	1	70227	1377	1377	1377	1377	1377	1377	1377	1377	1377	1377	1377	1377	1377	1377	1377	1377	1377	1377	1377	1377	1377	1377	1377	1377	1377	1377	1377	1377	1377	1377	1377	1377	1377	1377	1377	1377	1377	1377	1377	1377	1377	1377	1377	1377	1377
1	0.1	Eukaryota	1	70227	1377	1377	1377	1377	1377	1377	1377	1377	1377	1377	1377	1377	1377	1377	1377	1377	1377	1377	1377	1377	1377	1377	1377	1377	1377	1377	1377	1377	1377	1377	1377	1377	1377	1377	1377	1377	1377	1377	1377	1377	1377	1377	1377	1377	1377
2	0.1.1	Opisthokonta	1	70227	1377	1377	1377	1377	1377	1377	1377	1377	1377	1377	1377	1377	1377	1377	1377	1377	1377	1377	1377	1377	1377	1377	1377	1377	1377	1377	1377	1377	1377	1377	1377	1377	1377	1377	1377	1377	1377	1377	1377	1377	1377	1377	1377	1377	1377
3	0.1.1.1	Holozoa	1	70227	1377	1377	1377	1377	1377	1377	1377	1377	1377	1377	1377	1377	1377	1377	1377	1377	1377	1377	1377	1377	1377	1377	1377	1377	1377	1377	1377	1377	1377	1377	1377	1377	1377	1377	1377	1377	1377	1377	1377	1377	1377	1377	1377	1377	1377
4	0.1.1.1.1	Metazoa	1	70227	1377	1377	1377	1377	1377	1377	1377	1377	1377	1377	1377	1377	1377	1377	1377	1377	1377	1377	1377	1377	1377	1377	1377	1377	1377	1377	1377	1377	1377	1377	1377	1377	1377	1377	1377	1377	1377	1377	1377	1377	1377	1377	1377	1377	1377
5	0.1.1.1.1.1	Animalia	1	70227	1377	1377	1377	1377	1377	1377	1377	1377	1377	1377	1377	1377	1377	1377	1377	1377	1377	1377	1377	1377	1377	1377	1377	1377	1377	1377	1377	1377	1377	1377	1377	1377	1377	1377	1377	1377	1377	1377	1377	1377	1377	1377	1377	1377	1377
6	0.1.1.1.1.1.1	Nematoda	3	70227	1377	1377	1377	1377	1377	1377	1377	1377	1377	1377	1377	1377	1377	1377	1377	1377	1377	1377	1377	1377	1377	1377	1377	1377	1377	1377	1377	1377	1377	1377	1377	1377	1377	1377	1377	1377	1377	1377	1377	1377	1377	1377	1377	1377	1377
7	0.1.1.1.1.1.1.1	Chromadorea	20	22936	400	475	119	45	158	547	508	560	221	852	264	121	718	81	244	369	529	662	350	273	62	99	382	236	275	133	365	471	555	887	599	784	885	597	665	312	407	244	378	285	354	507	704	757	1314
8	0.1.1.1.1.1.1.1.1	Anguinidae	4	217	65	0	0	0	0	1	0	0	1	5	0	1	0	1	5	2	2	2	2	2	0	1	1	2	0	0	4	5	0	0	1	7	4	7	6	14	2	0	0	1	23	1	3	4	7
9	0.1.1.1.1.1.1.1.1.1	Cephalenchus_hexalineatus	1	109	0	0	0	0	0	1	0	0	1	5	0	0	0	1	1	2	2	1	2	1	0	1	1	0	0	0	3	0	0	0	0	7	3	0	6	14	2	0	0	1	23	0	3	1	7
9	0.1.1.1.1.1.1.1.1.2	Tylenchida_cf._Helionema_sp._MHMH-2008	1	14	0	0	0	0	0	0	0	0	0	0	0	0	0	0	0	0	0	0	0	0	0	0	0	0	0	0	0	0	0	0	1	0	0	0	0	0	0	0	0	0	0	0	0	0	0
9	0.1.1.1.1.1.1.1.1.3	nematoda_environmental_sample	1	11	0	0	0	0	0	0	0	0	0	0	0	0	0	0	1	0	0	1	0	1	0	0	0	0	0	0	1	0	0	0	0	0	0	4	0	0	0	0	0	0	0	1	0	0	0
9	0.1.1.1.1.1.1.1.1.4	unclassified	1	83	65	0	0	0	0	0	0	0	0	0	0	1	0	0	3	0	0	0	0	0	0	0	0	2	0	0	0	5	0	0	0	0	1	3	0	0	0	0	0	0	0	0	0	3	0
8	0.1.1.1.1.1.1.1.2	Aphelenchida	5	531	0	42	0	0	0	0	1	7	9	0	13	5	8	1	38	42	8	18	2	7	0	3	14	6	4	2	31	32	27	5	7	32	9	122	8	7	0	0	3	0	0	2	5	1	2
9	0.1.1.1.1.1.1.1.2.1	Aphelenchoides_bicaudatus	1	8	0	0	0	0	0	0	0	0	0	0	0	0	0	0	0	0	0	0	0	0	0	0	0	0	0	0	0	0	0	0	0	0	0	0	0	0	0	0	0	0	0	0	4	1	0
9	0.1.1.1.1.1.1.1.2.2	Aphelenchoides_cf._bicaudatus_MHMH-2008	1	216	0	0	0	0	0	0	0	0	0	0	0	0	0	0	0	8	6	7	0	0	0	0	0	1	0	0	31	27	23	5	7	24	5	62	5	4	0	0	0	0	0	0	1	0	0
9	0.1.1.1.1.1.1.1.2.3	Aphelenchoides_saprophilus	1	136	0	0	0	0	0	0	0	7	4	0	2	1	0	0	8	5	2	5	0	3	0	0	12	1	4	0	0	5	3	0	0	6	1	59	1	3	0	0	2	0	0	0	0	0	1
9	0.1.1.1.1.1.1.1.2.4	nematoda_environmental_sample	1	5	0	0	0	0	0	0	0	0	0	0	0	0	0	0	0	0	0	0	0	0	0	0	0	0	0	0	0	0	0	0	0	0	0	0	0	0	0	0	1	0	0	2	0	0	1
9	0.1.1.1.1.1.1.1.2.5	unclassified	1	166	0	42	0	0	0	0	1	0	5	0	11	4	8	1	30	29	0	6	2	4	0	3	2	4	0	2	0	0	1	0	0	2	3	1	2	0	0	0	0	0	0	0	0	0	0
8	0.1.1.1.1.1.1.1.3	Axonolaimidae	4	32	0	0	0	0	0	0	0	0	0	0	0	0	0	0	1	0	0	0	0	0	0	0	0	0	0	0	0	0	0	0	0	0	0	0	0	0	1	1	4	5	2	7	0	1	0
9	0.1.1.1.1.1.1.1.3.1	Cylindrolaimus_communis	1	2	0	0	0	0	0	0	0	0	0	0	0	0	0	0	0	0	0	0	0	0	0	0	0	0	0	0	0	0	0	0	0	0	0	0	0	0	0	0	0	0	0	1	0	0	0
9	0.1.1.1.1.1.1.1.3.2	Cylindrolaimus_sp._202149	1	14	0	0	0	0	0	0	0	0	0	0	0	0	0	0	0	0	0	0	0	0	0	0	0	0	0	0	0	0	0	0	0	0	0	0	0	0	0	1	2	2	0	6	0	1	0
9	0.1.1.1.1.1.1.1.3.3	Domorganus_macronephriticus	1	15	0	0	0	0	0	0	0	0	0	0	0	0	0	0	1	0	0	0	0	0	0	0	0	0	0	0	0	0	0	0	0	0	0	0	0	0	0	0	2	3	2	0	0	0	0
9	0.1.1.1.1.1.1.1.3.4	unclassified	1	1	0	0	0	0	0	0	0	0	0	0	0	0	0	0	0	0	0	0	0	0	0	0	0	0	0	0	0	0	0	0	0	0	0	0	0	0	1	0	0	0	0	0	0	0	0
8	0.1.1.1.1.1.1.1.4	Cephalobidae	2	2751	203	345	2	0	0	74	66	2	18	57	0	0	246	2	10	22	12	42	20	33	0	7	40	37	16	0	61	79	13	90	51	93	37	50	13	23	0	6	7	2	18	47	1	8	357
9	0.1.1.1.1.1.1.1.4.1	nematoda_environmental_sample	1	10	0	0	0	0	0	0	0	0	0	0	0	0	0	0	0	0	0	0	0	0	0	0	0	0	0	0	0	4	0	0	0	0	0	0	0	0	0	0	0	0	2	0	0	1	0
9	0.1.1.1.1.1.1.1.4.2	unclassified	1	2741	203	345	2	0	0	74	66	2	18	57	0	0	246	2	10	22	12	42	20	33	0	7	40	37	16	0	61	75	13	90	51	93	37	50	13	23	0	6	7	2	16	47	1	7	357
8	0.1.1.1.1.1.1.1.5	Chromadoridae	7	3157	35	11	89	39	136	455	409	514	30	43	25	13	32	4	0	6	4	7	54	16	0	1	15	20	8	13	12	32	105	17	21	35	6	57	15	125	63	27	83	41	67	61	85	77	2
9	0.1.1.1.1.1.1.1.5.1	Achromadora_cf_terricola_JH-2004	1	79	0	0	0	0	0	0	0	0	0	0	0	0	0	0	0	0	0	0	0	0	0	0	0	0	0	0	0	0	0	0	0	0	0	0	0	1	2	5	5	10	3	13	9	6	0
9	0.1.1.1.1.1.1.1.5.2	Achromadora_ruricola	1	50	0	0	0	0	0	0	0	0	0	0	0	0	0	0	0	0	0	0	0	0	0	0	1	1	0	2	0	0	0	0	0	0	0	0	0	0	11	0	7	0	8	2	5	7	0
9	0.1.1.1.1.1.1.1.5.3	Achromadora_sp._JH-2004	1	2606	35	11	89	39	136	455	408	507	30	43	25	13	32	4	0	6	4	7	54	16	0	1	14	19	8	11	12	32	97	17	21	35	6	57	14	124	4	9	19	13	6	10	4	8	2
9	0.1.1.1.1.1.1.1.5.4	Haliplectus_sp._JH-2004	1	2	0	0	0	0	0	0	0	0	0	0	0	0	0	0	0	0	0	0	0	0	0	0	0	0	0	0	0	0	2	0	0	0	0	0	0	0	0	0	0	0	0	0	0	0	0
9	0.1.1.1.1.1.1.1.5.5	Prodesmodora_circulata	1	19	0	0	0	0	0	0	0	0	0	0	0	0	0	0	0	0	0	0	0	0	0	0	0	0	0	0	0	0	0	0	0	0	0	0	0	0	5	0	0	0	3	0	1	4	0
9	0.1.1.1.1.1.1.1.5.6	Prodesmodora_sp._1287	1	20	0	0	0	0	0	0	0	0	0	0	0	0	0	0	0	0	0	0	0	0	0	0	0	0	0	0	0	0	0	0	0	0	0	0	0	0	1	0	0	4	3	3	3	4	0
9	0.1.1.1.1.1.1.1.5.7	unclassified	1	381	0	0	0	0	0	0	1	7	0	0	0	0	0	0	0	0	0	0	0	0	0	0	0	0	0	0	0	0	6	0	0	0	0	0	1	0	40	13	52	14	44	33	63	48	0
8	0.1.1.1.1.1.1.1.6	Criconematidae	5	3529	0	0	9	0	1	0	2	7	11	13	8	2	32	6	1	40	144	126	124	8	4	3	16	13	5	3	50	164	277	221	250	304	687	49	482	117	4	5	3	8	5	0	1	3	0
9	0.1.1.1.1.1.1.1.6.1	Criconema_sp._PDL-2005	1	42	0	0	0	0	0	0	0	0	0	0	0	0	0	0	0	0	0	0	0	0	0	0	0	0	0	0	0	5	4	13	12	8	0	0	0	0	0	0	0	0	0	0	0	0	0
9	0.1.1.1.1.1.1.1.6.2	Hemicycliophora_conida	1	44	0	0	0	0	0	0	0	0	0	0	2	0	15	0	0	0	0	0	0	0	0	0	0	0	0	0	0	2	0	0	0	0	0	0	0	0	1	0	0	1	0	0	0	2	0
9	0.1.1.1.1.1.1.1.6.3	Paratylenchus_microdorus	1	11	0	0	0	0	0	0	0	4	0	0	0	0	7	0	0	0	0	0	0	0	0	0	0	0	0	0	0	0	0	0	0	0	0	0	0	0	0	0	0	0	0	0	0	0	0
9	0.1.1.1.1.1.1.1.6.4	Paratylenchus_straeleni	1	1	0	0	0	0	0	0	0	0	0	0	0	0	0	0	0	0	0	0	0	0	0	0	0	0	0	0	0	0	0	0	0	0	0	0	0	0	0	0	0	0	0	0	0	0	0
9	0.1.1.1.1.1.1.1.6.5	unclassified	1	3431	0	0	9	0	1	0	2	3	11	13	6	2	10	6	1	40	144	126	124	8	4	3	16	13	5	3	50	157	273	208	238	296	687	49	482	117	3	5	3	7	5	0	1	1	0
8	0.1.1.1.1.1.1.1.7	Dolichodoridae	2	52	0	0	0	0	0	0	1	0	13	0	6	0	23	0	0	0	0	0	0	0	0	0	1	1	1	4	0	0	0	0	0	0	0	2	0	0	0	0	0	0	0	0	0	0	0
9	0.1.1.1.1.1.1.1.7.1	Pratylenchoides_sp._PrChSp1	1	2	0	0	0	0	0	0	0	0	0	0	0	0	0	0	0	0	0	0	0	0	0	0	0	0	0	0	0	0	0	0	0	0	0	2	0	0	0	0	0	0	0	0	0	0	0
9	0.1.1.1.1.1.1.1.7.2	unclassified	1	50	0	0	0	0	0	0	1	0	13	0	6	0	23	0	0	0	0	0	0	0	0	0	1	1	1	4	0	0	0	0	0	0	0	0	0	0	0	0	0	0	0	0	0	0	0
8	0.1.1.1.1.1.1.1.8	Hoplolaimidae	1	31	0	0	0	0	0	0	1	0	0	0	0	0	0	0	0	6	0	0	2	0	1	5	0	9	0	0	0	0	0	0	0	0	0	0	0	0	0	2	1	2	1	0	0	0	1
9	0.1.1.1.1.1.1.1.8.1	unclassified	1	31	0	0	0	0	0	0	1	0	0	0	0	0	0	0	0	6	0	0	2	0	1	5	0	9	0	0	0	0	0	0	0	0	0	0	0	0	0	2	1	2	1	0	0	0	1
8	0.1.1.1.1.1.1.1.9	Lelenchus_sp._ITDL-2012	1	18	0	0	0	0	0	0	0	0	0	0	0	0	0	1	5	1	0	1	0	1	1	3	1	1	0	1	0	0	0	0	0	0	0	0	0	0	0	0	0	0	0	1	1	0	0
9	0.1.1.1.1.1.1.1.9.1	unclassified	1	18	0	0	0	0	0	0	0	0	0	0	0	0	0	1	5	1	0	1	0	1	1	3	1	1	0	1	0	0	0	0	0	0	0	0	0	0	0	0	0	0	0	1	1	0	0
8	0.1.1.1.1.1.1.1.10	Leptolaimidae	2	10	0	0	0	0	0	0	0	0	0	0	0	0	0	0	0	1	1	4	2	0	0	0	0	0	0	0	0	0	0	0	0	0	0	1	0	0	0	0	0	0	0	0	0	0	0
9	0.1.1.1.1.1.1.1.10.1	Aphanolaimus_aquaticus	1	8	0	0	0	0	0	0	0	0	0	0	0	0	0	0	0	1	1	2	2	0	0	0	0	0	0	0	0	0	0	0	0	0	0	1	0	0	0	0	0	0	0	0	0	0	0
9	0.1.1.1.1.1.1.1.10.2	unclassified	1	2	0	0	0	0	0	0	0	0	0	0	0	0	0	0	0	0	0	2	0	0	0	0	0	0	0	0	0	0	0	0	0	0	0	0	0	0	0	0	0	0	0	0	0	0	0
8	0.1.1.1.1.1.1.1.11	Monhysteridae	6	1053	38	10	1	6	14	1	2	2	5	45	12	2	33	5	0	20	52	20	6	3	1	2	20	8	4	2	6	5	25	16	11	6	4	20	10	4	39	35	58	48	17	88	121	41	2
9	0.1.1.1.1.1.1.1.11.1	Geomonhystera_sp._1998	1	11	0	0	0	0	0	0	0	0	0	0	0	0	0	0	0	0	0	0	2	0	0	0	0	0	0	0	0	0	0	0	0	3	0	0	0	0	0	1	0	0	0	0	1	2	0
9	0.1.1.1.1.1.1.1.11.2	Geomonhystera_villosa	1	1	0	0	0	0	0	0	0	0	0	0	0	0	0	0	0	0	0	0	0	0	0	0	0	0	0	0	0	0	0	0	0	0	0	0	0	0	0	0	0	0	0	0	0	0	0
9	0.1.1.1.1.1.1.1.11.3	Paralamyctes_environmental_sample	1	64	0	1	0	0	0	0	0	0	0	0	3	0	0	0	0	0	0	1	0	0	0	0	0	0	0	0	0	1	0	0	0	0	0	0	0	0	4	6	7	9	5	10	2	1	0
9	0.1.1.1.1.1.1.1.11.4	Phrynidae_environmental_sample	1	5	0	0	0	0	0	0	0	0	0	0	0	0	0	0	0	0	0	0	0	0	0	0	0	0	0	0	0	0	0	1	0	0	0	0	0	0	0	0	2	0	0	0	0	0	0
9	0.1.1.1.1.1.1.1.11.5	nematoda_environmental_sample	1	835	29	7	1	6	14	0	2	1	5	45	9	2	30	5	0	20	51	19	4	3	1	2	20	8	4	2	6	4	25	14	11	3	4	20	10	4	34	23	43	39	7	34	107	31	0
9	0.1.1.1.1.1.1.1.11.6	unclassified	1	137	9	2	0	0	0	1	0	1	0	0	0	0	3	0	0	0	1	0	0	0	0	0	0	0	0	0	0	0	0	1	0	0	0	0	0	0	1	5	6	0	5	44	11	7	2
8	0.1.1.1.1.1.1.1.12	Plectidae	6	3465	36	56	6	0	0	0	7	15	56	180	139	12	130	10	92	25	64	53	23	55	5	13	27	30	12	11	84	112	36	84	119	146	83	210	46	10	82	116	86	65	124	163	173	131	11
9	0.1.1.1.1.1.1.1.12.1	Anaplectus_grandepapillatus	1	387	0	0	0	0	0	0	0	1	21	0	74	0	0	0	71	1	12	7	5	0	2	4	9	0	0	0	2	6	9	43	29	5	0	12	15	0	0	4	1	0	0	0	22	32	0
9	0.1.1.1.1.1.1.1.12.2	Anaplectus_porosus	1	14	0	0	0	0	0	0	0	0	0	0	0	0	0	0	0	0	0	0	0	0	0	0	0	0	0	0	0	0	0	0	0	0	0	0	0	0	0	0	0	0	0	8	1	5	0
9	0.1.1.1.1.1.1.1.12.3	Wilsonema_schuurmansstekhoveni	1	2	0	0	0	0	0	0	0	0	0	0	0	0	0	0	0	0	0	0	0	0	0	0	0	0	0	0	0	0	0	0	0	0	0	0	0	0	0	0	0	0	0	0	0	1	0
9	0.1.1.1.1.1.1.1.12.4	nematoda_environmental_sample	1	501	0	0	6	0	0	0	0	1	0	0	60	0	30	10	20	0	47	1	0	0	0	9	0	29	1	11	0	0	0	0	0	1	0	2	0	2	25	4	3	1	3	39	105	11	3
9	0.1.1.1.1.1.1.1.12.5	unclassified	1	2560	36	56	0	0	0	0	7	13	34	180	5	12	100	0	1	24	5	45	18	55	3	0	18	1	11	0	82	106	27	41	90	140	83	196	31	8	57	108	82	64	121	116	45	82	8
9	0.1.1.1.1.1.1.1.12.6	uncultured_eukaryote	1	1	0	0	0	0	0	0	0	0	1	0	0	0	0	0	0	0	0	0	0	0	0	0	0	0	0	0	0	0	0	0	0	0	0	0	0	0	0	0	0	0	0	0	0	0	0
8	0.1.1.1.1.1.1.1.13	Rhabditidae	11	3590	0	0	2	0	3	0	2	2	1	37	31	0	10	4	0	93	12	127	1	41	1	4	21	2	142	6	15	12	26	238	48	16	32	18	27	0	33	19	23	17	37	59	109	406	931
9	0.1.1.1.1.1.1.1.13.1	Bunonema_franzi	1	68	0	0	0	0	0	0	0	0	0	2	4	0	6	0	0	2	2	0	0	0	0	1	0	0	0	0	3	6	2	5	3	0	5	4	0	0	4	2	3	1	3	2	1	0	0
9	0.1.1.1.1.1.1.1.13.2	Bunonema_richtersi	1	27	0	0	0	0	1	0	0	0	0	0	0	0	4	2	0	0	0	2	0	5	0	0	2	0	2	1	0	2	0	1	0	0	0	3	0	0	0	0	1	0	0	0	1	0	0
9	0.1.1.1.1.1.1.1.13.3	Choriorhabditis_cristata	1	81	0	0	0	0	0	0	0	0	0	0	0	0	0	0	0	0	0	0	0	0	0	0	0	0	0	0	0	0	0	0	0	0	4	0	0	0	0	0	0	0	0	0	71	6	0
9	0.1.1.1.1.1.1.1.13.4	Diplogasteroides_magnus	1	398	0	0	0	0	0	0	0	0	0	0	0	0	0	0	0	0	0	0	0	0	0	0	0	0	0	0	0	0	0	208	27	8	0	0	0	0	1	10	0	0	7	0	0	69	0
9	0.1.1.1.1.1.1.1.13.5	Oscheius_tipulae	1	56	0	0	0	0	0	0	0	0	0	0	0	0	0	0	0	0	0	0	0	0	0	0	0	0	0	0	0	0	0	0	0	0	0	0	0	0	0	0	0	0	0	3	1	49	0
9	0.1.1.1.1.1.1.1.13.6	Phasmarhabditis_sp._EM434	1	51	0	0	0	0	0	0	0	0	0	0	0	0	0	0	0	0	0	0	0	0	0	0	0	0	0	0	0	0	0	0	0	0	0	0	0	0	1	0	0	0	11	39	0	0	0
9	0.1.1.1.1.1.1.1.13.7	Pristionchus_aerivorus	1	7	0	0	0	0	0	0	0	0	0	0	0	0	0	0	0	0	0	0	0	0	0	0	0	0	0	0	0	0	7	0	0	0	0	0	0	0	0	0	0	0	0	0	0	0	0
9	0.1.1.1.1.1.1.1.13.8	Pristionchus_pacificus	1	34	0	0	0	0	0	0	0	0	0	0	0	0	0	0	0	0	0	0	0	0	0	0	0	0	1	0	0	0	0	0	0	0	0	0	0	0	0	0	16	0	0	0	0	17	0
9	0.1.1.1.1.1.1.1.13.9	Rhabditis_cf._terricola_JH-2004	1	2188	0	0	0	0	0	0	1	0	0	0	1	0	0	0	0	4	0	0	0	0	0	0	0	0	0	0	0	4	17	17	0	3	5	1	27	0	27	6	1	0	13	14	13	218	929
9	0.1.1.1.1.1.1.1.13.10	invertebrate_environmental_sample	1	9	0	0	0	0	0	0	0	0	0	0	0	0	0	0	0	0	0	0	0	0	0	0	0	0	0	0	0	0	0	0	0	0	0	0	0	0	0	1	0	0	0	0	1	0	0
9	0.1.1.1.1.1.1.1.13.11	unclassified	1	671	0	0	2	0	2	0	1	2	1	35	26	0	0	2	0	87	10	125	1	36	1	3	19	2	139	5	12	0	0	7	18	5	18	10	0	0	0	0	2	16	3	1	21	47	2
8	0.1.1.1.1.1.1.1.14	Sphaerulariidae	1	18	0	0	0	0	0	0	0	0	0	0	0	0	0	0	0	0	0	0	0	0	0	0	0	0	0	0	0	5	0	0	0	0	0	13	0	0	0	0	0	0	0	0	0	0	0
9	0.1.1.1.1.1.1.1.14.1	unclassified	1	18	0	0	0	0	0	0	0	0	0	0	0	0	0	0	0	0	0	0	0	0	0	0	0	0	0	0	0	5	0	0	0	0	0	13	0	0	0	0	0	0	0	0	0	0	0
8	0.1.1.1.1.1.1.1.15	Steinernematidae	3	493	0	0	0	0	0	0	2	0	0	0	0	0	0	0	0	3	1	4	7	0	0	0	0	0	0	0	1	2	0	196	42	46	0	0	17	0	1	5	20	44	2	4	13	7	0
9	0.1.1.1.1.1.1.1.15.1	Steinernema_affine	1	201	0	0	0	0	0	0	0	0	0	0	0	0	0	0	0	3	1	4	7	0	0	0	0	0	0	0	1	0	0	0	0	13	0	0	17	0	1	5	20	40	2	4	13	7	0
9	0.1.1.1.1.1.1.1.15.2	Steinernema_carpocapsae	1	3	0	0	0	0	0	0	0	0	0	0	0	0	0	0	0	0	0	0	0	0	0	0	0	0	0	0	0	0	0	0	0	0	0	0	0	0	0	0	0	0	0	0	0	0	0
9	0.1.1.1.1.1.1.1.15.3	Steinernema_glaseri	1	289	0	0	0	0	0	0	2	0	0	0	0	0	0	0	0	0	0	0	0	0	0	0	0	0	0	0	0	2	0	196	42	33	0	0	0	0	0	0	0	4	0	0	0	0	0
8	0.1.1.1.1.1.1.1.16	Teratocephalidae	2	1789	0	11	6	0	1	0	0	8	34	157	19	14	69	14	48	25	94	56	32	41	10	10	139	46	31	28	60	12	28	2	18	14	8	21	10	7	170	18	49	42	25	55	173	69	0
9	0.1.1.1.1.1.1.1.16.1	Metateratocephalus_crassidens	1	1010	0	0	5	0	1	0	0	0	24	18	11	10	0	11	42	25	70	54	19	39	9	8	128	42	30	28	57	1	9	1	7	8	2	8	3	0	20	8	30	31	0	33	151	24	0
9	0.1.1.1.1.1.1.1.16.2	Teratocephalus_terrestris	1	779	0	11	1	0	0	0	0	8	10	139	8	4	69	3	6	0	24	2	13	2	1	2	11	4	1	0	3	11	19	1	11	6	6	13	7	7	150	10	19	11	25	22	22	45	0
8	0.1.1.1.1.1.1.1.17	Tylenchidae	5	1110	14	0	4	0	3	14	14	1	18	9	9	54	111	18	27	50	58	191	65	43	21	14	39	46	37	56	10	2	8	11	22	65	3	14	6	1	2	1	12	2	7	4	3	1	0
9	0.1.1.1.1.1.1.1.17.1	Ecphyadophora_tenuissima	1	760	0	0	4	0	2	14	14	1	3	0	1	40	105	13	19	46	17	182	53	8	11	3	16	35	9	32	9	2	7	9	13	60	2	11	2	1	0	0	5	2	2	1	0	1	0
9	0.1.1.1.1.1.1.1.17.2	Malenchus_andrassyi	1	112	0	0	0	0	1	0	0	0	1	0	0	9	0	2	2	1	25	2	3	17	1	3	10	5	0	2	0	0	0	0	0	0	1	0	0	0	2	1	6	0	4	1	3	0	0
9	0.1.1.1.1.1.1.1.17.3	Ottolenchus_discrepans	1	168	11	0	0	0	0	0	0	0	9	8	8	5	0	3	6	3	16	5	9	16	3	8	11	2	8	11	1	0	1	2	9	4	0	3	4	0	0	0	1	0	1	0	0	0	0
9	0.1.1.1.1.1.1.1.17.4	Tylenchus_arcuatus	1	32	0	0	0	0	0	0	0	0	0	0	0	0	0	0	0	0	0	0	0	2	0	0	2	0	19	9	0	0	0	0	0	0	0	0	0	0	0	0	0	0	0	0	0	0	0
9	0.1.1.1.1.1.1.1.17.5	unclassified	1	38	3	0	0	0	0	0	0	0	5	1	0	0	6	0	0	0	0	2	0	0	6	0	0	4	1	2	0	0	0	0	0	1	0	0	0	0	0	0	0	0	0	2	0	0	0
8	0.1.1.1.1.1.1.1.18	Xyalidae	1	200	0	0	0	0	0	0	1	0	1	0	0	1	0	4	1	11	14	2	8	3	6	2	3	1	9	4	31	1	10	1	0	5	0	5	5	2	6	5	12	2	8	6	1	3	0
9	0.1.1.1.1.1.1.1.18.1	Theristus_agilis	1	200	0	0	0	0	0	0	1	0	1	0	0	1	0	4	1	11	14	2	8	3	6	2	3	1	9	4	31	1	10	1	0	5	0	5	5	2	6	5	12	2	8	6	1	3	0
8	0.1.1.1.1.1.1.1.19	panagrolaimoid_nematode_KR3021	1	2	0	0	0	0	0	0	0	0	0	0	1	0	0	0	0	0	0	0	0	0	0	0	0	0	0	0	0	0	0	0	0	0	0	0	0	0	0	0	0	0	0	0	0	1	0
9	0.1.1.1.1.1.1.1.19.1	unclassified	1	2	0	0	0	0	0	0	0	0	0	0	1	0	0	0	0	0	0	0	0	0	0	0	0	0	0	0	0	0	0	0	0	0	0	0	0	0	0	0	0	0	0	0	0	1	0
8	0.1.1.1.1.1.1.1.20	unclassified	1	888	9	0	0	0	0	2	0	2	24	306	1	17	24	11	16	22	63	9	2	20	12	31	45	14	6	3	0	8	0	6	9	15	12	8	20	2	4	4	17	6	18	9	15	4	1
9	0.1.1.1.1.1.1.1.20.1	unclassified	1	888	9	0	0	0	0	2	0	2	24	306	1	17	24	11	16	22	63	9	2	20	12	31	45	14	6	3	0	8	0	6	9	15	12	8	20	2	4	4	17	6	18	9	15	4	1
7	0.1.1.1.1.1.1.2	Enoplea	20	47026	974	901	1258	1332	1219	828	869	817	1135	525	1100	1256	657	1281	1133	993	798	712	1027	1104	1313	1275	990	1140	1090	1244	1012	904	822	490	778	591	491	777	712	1065	969	1131	999	1086	1016	857	672	615	58
8	0.1.1.1.1.1.1.2.1	Alaimidae	4	633	0	0	0	0	0	17	22	0	12	0	1	6	0	4	18	13	199	4	19	8	6	48	20	35	17	36	12	6	9	2	2	11	1	7	3	1	6	1	5	14	11	11	6	11	0
9	0.1.1.1.1.1.1.2.1.1	Alaimus_parvus	1	19	0	0	0	0	0	0	0	0	0	0	0	0	0	0	0	0	0	0	5	0	0	1	0	1	0	1	0	1	0	0	2	0	0	0	0	0	0	0	1	1	1	2	0	0	0
9	0.1.1.1.1.1.1.2.1.2	Alaimus_sp._PDL-2005	1	240	0	0	0	0	0	0	0	0	4	0	0	2	0	0	0	4	143	4	10	0	0	0	2	26	1	5	6	2	5	2	0	6	0	1	2	1	0	0	0	0	3	0	4	0	0
9	0.1.1.1.1.1.1.2.1.3	nematoda_environmental_sample	1	5	0	0	0	0	0	0	0	0	0	0	0	0	0	0	0	1	0	0	0	0	0	0	0	0	0	0	0	0	0	0	0	0	0	0	0	0	0	0	0	0	2	0	0	2	0
9	0.1.1.1.1.1.1.2.1.4	unclassified	1	369	0	0	0	0	0	17	22	0	8	0	1	4	0	4	18	8	56	0	4	8	6	47	18	8	16	30	6	3	4	0	0	5	1	6	1	0	6	1	4	13	5	9	2	9	0
8	0.1.1.1.1.1.1.2.2	Bastianiidae	1	21	0	0	0	0	0	0	0	0	0	0	0	0	0	0	0	0	0	0	0	0	0	0	0	0	0	0	0	0	0	0	0	0	0	0	0	0	1	1	0	2	0	3	1	0	0
9	0.1.1.1.1.1.1.2.2.1	Bastiania_gracilis	1	21	0	0	0	0	0	0	0	0	0	0	0	0	0	0	0	0	0	0	0	0	0	0	0	0	0	0	0	0	0	0	0	0	0	0	0	0	1	1	0	2	0	3	1	0	0
8	0.1.1.1.1.1.1.2.3	Diphterophoridae	2	1023	17	0	0	0	0	17	29	1	51	60	20	20	10	0	0	0	0	1	6	6	0	0	4	8	0	4	3	14	0	2	3	2	0	7	5	68	76	93	47	106	188	21	1	27	4
9	0.1.1.1.1.1.1.2.3.1	nematoda_environmental_sample	1	222	0	0	0	0	0	0	0	0	40	12	0	17	0	0	0	0	0	0	0	6	0	0	0	1	0	0	0	0	0	0	0	0	0	5	0	0	60	1	0	0	0	18	0	0	0
9	0.1.1.1.1.1.1.2.3.2	unclassified	1	801	17	0	0	0	0	17	29	1	11	48	20	3	10	0	0	0	0	1	6	0	0	0	4	7	0	4	3	14	0	2	3	2	0	2	5	68	16	92	47	106	188	3	1	27	4
8	0.1.1.1.1.1.1.2.4	Diplogasteridae	2	130	0	0	0	0	0	0	0	0	0	0	0	0	0	0	0	0	0	0	0	0	0	0	0	0	0	0	2	1	1	2	4	26	5	89	0	0	0	0	0	0	0	0	0	0	0
9	0.1.1.1.1.1.1.2.4.1	Ricinulei_environmental_sample	1	120	0	0	0	0	0	0	0	0	0	0	0	0	0	0	0	0	0	0	0	0	0	0	0	0	0	0	0	0	0	0	0	26	5	89	0	0	0	0	0	0	0	0	0	0	0
9	0.1.1.1.1.1.1.2.4.2	unclassified	1	10	0	0	0	0	0	0	0	0	0	0	0	0	0	0	0	0	0	0	0	0	0	0	0	0	0	0	2	1	1	2	4	0	0	0	0	0	0	0	0	0	0	0	0	0	0
8	0.1.1.1.1.1.1.2.5	Dorylaimidae	5	672	1	0	0	0	0	0	5	0	9	0	1	1	0	0	28	2	0	0	0	0	0	1	0	2	0	7	0	11	1	0	4	31	8	6	1	1	68	21	41	90	71	86	110	11	1
9	0.1.1.1.1.1.1.2.5.1	Leptonchus_granulosus	1	8	0	0	0	0	0	0	0	0	0	0	0	0	0	0	0	0	0	0	0	0	0	0	0	0	0	0	0	0	0	0	0	0	0	0	0	0	0	0	0	4	0	0	0	0	0
9	0.1.1.1.1.1.1.2.5.2	Oxydirus_oxycephalus	1	7	0	0	0	0	0	0	0	0	0	0	0	0	0	0	0	0	0	0	0	0	0	0	0	0	0	7	0	0	0	0	0	0	0	0	0	0	0	0	0	0	0	0	0	0	0
9	0.1.1.1.1.1.1.2.5.3	Paractinolaimus_sp._PM-2002	1	1	0	0	0	0	0	0	0	0	0	0	0	0	0	0	0	0	0	0	0	0	0	0	0	0	0	0	0	0	0	0	0	0	0	0	0	0	1	0	0	0	0	0	0	0	0
9	0.1.1.1.1.1.1.2.5.4	Tylencholaimus_mirabilis	1	66	0	0	0	0	0	0	0	0	0	0	0	0	0	0	0	2	0	0	0	0	0	0	0	2	0	0	0	0	1	0	0	7	0	0	1	0	0	0	0	2	33	0	0	0	0
9	0.1.1.1.1.1.1.2.5.5	unclassified	1	590	1	0	0	0	0	0	5	0	9	0	1	1	0	0	28	0	0	0	0	0	0	1	0	0	0	0	0	11	0	0	4	24	8	6	0	1	67	21	41	84	38	86	110	11	1
8	0.1.1.1.1.1.1.2.6	Ecumenicus_sp._JH-2004	1	1	0	0	0	0	0	0	0	0	0	0	0	0	0	0	0	0	0	0	0	0	0	0	0	0	0	0	0	0	0	0	0	0	0	0	0	0	0	0	0	0	0	0	0	0	0
9	0.1.1.1.1.1.1.2.6.1	unclassified	1	1	0	0	0	0	0	0	0	0	0	0	0	0	0	0	0	0	0	0	0	0	0	0	0	0	0	0	0	0	0	0	0	0	0	0	0	0	0	0	0	0	0	0	0	0	0
8	0.1.1.1.1.1.1.2.7	Ironidae	2	1258	0	0	0	0	0	0	0	0	0	0	0	0	0	0	0	0	0	0	38	0	0	0	0	0	0	0	0	0	0	0	0	1	0	0	0	1	81	605	73	119	22	15	51	22	0
9	0.1.1.1.1.1.1.2.7.1	Ironus_dentifurcatus	1	1220	0	0	0	0	0	0	0	0	0	0	0	0	0	0	0	0	0	0	0	0	0	0	0	0	0	0	0	0	0	0	0	1	0	0	0	1	81	605	73	119	22	15	51	22	0
9	0.1.1.1.1.1.1.2.7.2	Ironus_sp._1992	1	38	0	0	0	0	0	0	0	0	0	0	0	0	0	0	0	0	0	0	38	0	0	0	0	0	0	0	0	0	0	0	0	0	0	0	0	0	0	0	0	0	0	0	0	0	0
8	0.1.1.1.1.1.1.2.8	Longidoridae	1	8	0	0	0	0	0	0	0	0	0	0	0	0	0	0	0	0	0	0	0	0	0	0	0	0	0	0	0	0	0	0	0	0	0	0	0	0	0	0	0	0	0	0	0	0	0
9	0.1.1.1.1.1.1.2.8.1	Longidorus_diadecturus	1	8	0	0	0	0	0	0	0	0	0	0	0	0	0	0	0	0	0	0	0	0	0	0	0	0	0	0	0	0	0	0	0	0	0	0	0	0	0	0	0	0	0	0	0	0	0
8	0.1.1.1.1.1.1.2.9	Mermithidae	3	523	0	0	2	0	0	7	2	2	10	0	2	0	0	0	0	3	3	14	0	111	1	0	0	7	205	0	49	0	0	2	0	2	0	9	49	0	6	7	4	1	1	0	8	10	0
9	0.1.1.1.1.1.1.2.9.1	Isomermis_lairdi	1	116	0	0	0	0	0	0	1	0	0	0	0	0	0	0	0	1	0	0	0	104	0	0	0	0	0	0	0	0	0	0	0	2	0	4	0	0	0	0	4	0	0	0	0	0	0
9	0.1.1.1.1.1.1.2.9.2	Mermis_sp._K-06	1	263	0	0	0	0	0	0	0	0	0	0	0	0	0	0	0	0	0	0	0	7	0	0	0	1	205	0	48	0	0	2	0	0	0	0	0	0	0	0	0	0	0	0	0	0	0
9	0.1.1.1.1.1.1.2.9.3	unclassified	1	144	0	0	2	0	0	7	1	2	10	0	2	0	0	0	0	2	3	14	0	0	1	0	0	6	0	0	1	0	0	0	0	0	0	5	49	0	6	7	0	1	1	0	8	10	0
8	0.1.1.1.1.1.1.2.10	Mononchidae	7	7521	0	0	10	0	3	0	9	2	131	58	587	381	51	339	696	383	225	198	19	444	538	206	263	71	541	238	406	21	75	24	37	93	1	113	19	92	143	39	231	217	220	94	15	38	0
9	0.1.1.1.1.1.1.2.10.1	Clarkus_sp._PDL-2005	1	687	0	0	0	0	0	0	0	0	0	39	52	363	2	0	0	1	0	0	6	0	0	0	57	0	0	0	0	21	14	24	27	9	0	12	16	1	17	5	0	0	2	0	0	3	0
9	0.1.1.1.1.1.1.2.10.2	Coomansus_parvus	1	686	0	0	0	0	1	0	0	0	0	0	0	0	0	0	0	0	0	0	0	0	0	0	0	0	0	0	0	0	0	0	0	0	0	1	0	0	10	32	187	86	197	77	11	16	0
9	0.1.1.1.1.1.1.2.10.3	Mylonchulus_brachyuris	1	39	0	0	0	0	0	0	0	0	0	0	0	0	0	0	0	0	0	0	0	0	0	0	0	0	0	0	0	0	0	0	0	0	0	0	0	0	1	2	2	2	0	16	3	0	0
9	0.1.1.1.1.1.1.2.10.4	Mylonchulus_hawaiiensis	1	9	0	0	0	0	0	0	0	0	0	0	0	0	0	0	0	0	0	0	0	0	0	0	0	0	0	0	0	0	0	0	0	0	0	0	0	0	4	0	0	0	2	1	0	0	0
9	0.1.1.1.1.1.1.2.10.5	Mylonchulus_oceanicus	1	1075	0	0	2	0	0	0	5	1	1	0	0	0	0	6	5	51	216	27	12	48	99	39	28	29	38	86	253	0	19	0	1	0	1	18	0	87	1	0	1	0	0	0	0	0	0
9	0.1.1.1.1.1.1.2.10.6	Prionchulus_muscorum	1	364	0	0	0	0	0	0	2	0	18	18	7	0	0	0	1	1	0	0	0	0	0	0	0	0	0	0	0	0	5	0	9	3	0	7	3	0	110	0	37	108	12	0	1	12	0
9	0.1.1.1.1.1.1.2.10.7	unclassified	1	4661	0	0	8	0	2	0	2	1	112	1	528	18	49	333	690	330	9	171	1	396	439	167	178	42	503	152	153	0	37	0	0	81	0	75	0	4	0	0	4	21	7	0	0	7	0
8	0.1.1.1.1.1.1.2.11	Nygolaimidae	4	1820	0	0	337	0	0	76	61	1	23	147	7	0	48	1	0	26	1	64	11	18	5	0	53	27	1	2	29	24	25	123	183	20	2	30	52	6	8	24	2	66	52	40	17	34	0
9	0.1.1.1.1.1.1.2.11.1	Aporcelaimellus_sp._F2	1	625	0	0	295	0	0	75	56	0	12	7	0	0	35	0	0	4	1	25	1	0	0	0	1	10	0	2	10	9	8	8	4	4	2	17	0	6	0	0	0	0	0	0	0	0	0
9	0.1.1.1.1.1.1.2.11.2	Paravulvus_hartingii	1	137	0	0	26	0	0	0	1	0	0	0	0	0	0	0	0	0	0	0	5	0	0	0	0	0	0	0	0	0	1	1	0	2	0	1	0	0	0	0	0	0	2	22	16	32	0
9	0.1.1.1.1.1.1.2.11.3	nematoda_environmental_sample	1	1033	0	0	4	0	0	0	4	1	10	140	7	0	10	1	0	22	0	38	5	18	5	0	52	17	1	0	18	15	15	113	179	14	0	10	52	0	8	24	2	65	50	18	1	2	0
9	0.1.1.1.1.1.1.2.11.4	unclassified	1	25	0	0	12	0	0	1	0	0	1	0	0	0	3	0	0	0	0	1	0	0	0	0	0	0	0	0	1	0	1	1	0	0	0	2	0	0	0	0	0	1	0	0	0	0	0
8	0.1.1.1.1.1.1.2.12	Prismatolaimidae	5	10767	850	792	211	238	639	568	549	617	48	96	60	104	288	28	52	74	150	132	255	49	32	22	50	137	37	79	211	79	178	46	50	157	324	188	112	725	111	111	56	105	84	112	168	72	20
9	0.1.1.1.1.1.1.2.12.1	Prismatolaimus_cf._dolichurus_JH-2004	1	1623	1	51	7	0	45	0	0	0	35	0	16	2	1	25	44	54	115	122	117	35	15	20	33	95	31	66	179	0	41	0	0	47	76	20	3	22	41	1	17	31	4	6	35	4	1
9	0.1.1.1.1.1.1.2.12.2	Schizomidae_environmental_sample	1	6	0	0	0	0	0	0	2	0	0	1	0	0	0	0	0	0	0	0	0	0	0	0	0	0	0	0	0	1	0	0	0	0	0	1	0	0	0	0	0	0	0	0	0	0	0
9	0.1.1.1.1.1.1.2.12.3	Squillidae_environmental_sample	1	2696	625	309	194	153	51	380	293	118	4	31	2	8	226	0	5	5	5	1	10	4	1	2	6	9	3	1	10	11	21	4	9	10	12	84	1	4	0	4	4	2	0	2	1	1	14
9	0.1.1.1.1.1.1.2.12.4	Stenonchulus_troglodytes	1	16	0	0	0	0	0	0	0	0	0	0	0	0	0	0	0	0	0	0	12	0	0	0	0	0	0	0	0	0	0	0	0	0	0	0	0	0	0	0	0	0	0	0	4	0	0
9	0.1.1.1.1.1.1.2.12.5	unclassified	1	6426	224	432	10	85	543	188	254	499	9	64	42	94	61	3	3	15	30	9	116	10	16	0	11	33	3	12	22	67	116	42	41	100	236	83	108	699	70	106	35	72	80	104	128	67	5
8	0.1.1.1.1.1.1.2.13	Qudsianematidae	9	7472	53	40	613	1004	575	57	116	105	84	32	98	184	29	71	161	157	131	164	195	53	130	81	251	245	129	179	111	205	166	80	62	104	73	80	426	42	10	26	69	31	48	101	98	115	11
9	0.1.1.1.1.1.1.2.13.1	Allodorylaimus_sp._PDL-2005	1	15	0	0	0	0	0	0	0	0	0	0	0	0	0	0	0	0	0	0	0	0	0	0	0	0	0	0	0	1	0	0	0	0	0	0	0	1	0	3	0	0	0	0	0	0	0
9	0.1.1.1.1.1.1.2.13.2	Enchodelus_sp._JH-2004	1	70	0	0	0	0	0	0	0	0	0	0	0	0	0	0	0	0	0	0	0	0	0	0	0	0	0	0	0	0	0	0	0	0	0	0	0	0	0	0	0	0	0	0	0	0	0
9	0.1.1.1.1.1.1.2.13.3	Enchodelus_veletensis	1	53	0	0	0	15	29	0	9	0	0	0	0	0	0	0	0	0	0	0	0	0	0	0	0	0	0	0	0	0	0	0	0	0	0	0	0	0	0	0	0	0	0	0	0	0	0
9	0.1.1.1.1.1.1.2.13.4	Eudorylaimus_carteri	1	839	0	0	12	12	3	0	0	0	43	1	92	0	1	3	86	9	64	36	15	6	9	55	14	18	0	6	69	4	2	3	2	2	7	40	2	0	3	0	25	2	2	5	73	86	0
9	0.1.1.1.1.1.1.2.13.5	Microdorylaimus_modestus	1	4	0	0	0	0	0	0	0	0	0	0	0	0	0	0	0	0	0	0	0	0	0	0	0	0	0	0	0	0	0	0	0	0	0	0	0	0	0	0	0	0	0	0	0	0	0
9	0.1.1.1.1.1.1.2.13.6	Microdorylaimus_sp._PDL-2005	1	38	0	0	0	0	0	0	0	0	0	0	0	0	0	0	0	0	0	0	0	0	0	0	0	0	0	0	0	1	0	0	0	0	0	0	0	0	0	3	5	8	4	0	12	4	0
9	0.1.1.1.1.1.1.2.13.7	Thonus_sp._JH-2004	1	1037	0	0	28	0	1	0	3	7	33	4	1	105	1	16	58	63	63	125	34	4	22	17	96	53	39	37	39	30	81	12	16	12	9	11	0	13	0	0	4	0	0	0	0	0	0
9	0.1.1.1.1.1.1.2.13.8	nematoda_environmental_sample	1	3	0	0	0	0	0	0	0	0	0	0	0	0	0	0	0	0	0	0	0	0	0	0	0	0	0	0	0	1	0	0	0	0	0	0	2	0	0	0	0	0	0	0	0	0	0
9	0.1.1.1.1.1.1.2.13.9	unclassified	1	5413	53	40	573	977	542	57	104	98	8	27	5	79	27	52	17	85	4	3	146	43	99	9	141	174	90	136	3	168	83	65	44	90	57	29	422	28	7	20	35	21	42	96	13	25	11
8	0.1.1.1.1.1.1.2.14	Trichodoridae	2	588	0	0	0	0	0	0	0	0	0	20	0	4	1	0	0	0	0	0	0	0	0	0	0	0	0	0	0	0	0	1	0	2	0	0	0	0	4	0	0	7	0	0	0	0	21
9	0.1.1.1.1.1.1.2.14.1	Trichodorus_sparsus	1	432	0	0	0	0	0	0	0	0	0	20	0	4	1	0	0	0	0	0	0	0	0	0	0	0	0	0	0	0	0	1	0	2	0	0	0	0	4	0	0	7	0	0	0	0	21
9	0.1.1.1.1.1.1.2.14.2	unclassified	1	156	0	0	0	0	0	0	0	0	0	0	0	0	0	0	0	0	0	0	0	0	0	0	0	0	0	0	0	0	0	0	0	0	0	0	0	0	0	0	0	0	0	0	0	0	0
8	0.1.1.1.1.1.1.2.15	Tripylidae	3	2588	0	0	0	0	1	0	2	0	66	0	0	0	0	111	22	50	1	28	56	2	54	59	111	115	114	246	88	0	40	14	14	2	0	16	7	0	244	133	94	89	116	62	57	163	0
9	0.1.1.1.1.1.1.2.15.1	Trischistoma_monohystera	1	476	0	0	0	0	0	0	0	0	0	0	0	0	0	0	0	0	0	0	0	0	0	0	0	0	0	0	1	0	0	0	0	0	0	0	7	0	66	52	10	41	75	57	17	47	0
9	0.1.1.1.1.1.1.2.15.2	nematoda_environmental_sample	1	608	0	0	0	0	0	0	2	0	0	0	0	0	0	0	0	0	0	0	0	0	0	0	0	0	0	0	0	0	0	0	1	0	0	1	0	0	172	69	4	48	40	5	15	104	0
9	0.1.1.1.1.1.1.2.15.3	unclassified	1	1504	0	0	0	0	1	0	0	0	66	0	0	0	0	111	22	50	1	28	56	2	54	59	111	115	114	246	87	0	40	14	13	2	0	15	0	0	6	12	80	0	1	0	25	12	0
8	0.1.1.1.1.1.1.2.16	Tripylina_sp._SAN-2007a	1	75	0	0	0	0	0	0	0	0	0	0	0	0	0	0	0	0	0	0	0	0	0	0	0	0	0	0	0	0	0	0	0	0	0	1	0	0	0	10	30	21	5	0	4	4	0
9	0.1.1.1.1.1.1.2.16.1	unclassified	1	75	0	0	0	0	0	0	0	0	0	0	0	0	0	0	0	0	0	0	0	0	0	0	0	0	0	0	0	0	0	0	0	0	0	1	0	0	0	10	30	21	5	0	4	4	0
8	0.1.1.1.1.1.1.2.17	Tylolaimophorus_typicus	1	87	0	0	0	0	0	0	3	0	0	0	0	0	0	0	0	0	0	0	0	0	0	0	0	0	0	0	2	0	0	29	53	0	0	0	0	0	0	0	0	0	0	0	0	0	0
9	0.1.1.1.1.1.1.2.17.1	unclassified	1	87	0	0	0	0	0	0	3	0	0	0	0	0	0	0	0	0	0	0	0	0	0	0	0	0	0	0	2	0	0	29	53	0	0	0	0	0	0	0	0	0	0	0	0	0	0
8	0.1.1.1.1.1.1.2.18	Xiphinematidae	1	417	0	0	0	0	0	0	2	0	0	0	0	0	0	0	0	0	0	0	0	0	0	0	0	0	0	0	0	0	0	0	0	4	0	0	0	0	6	4	26	17	25	5	6	23	0
9	0.1.1.1.1.1.1.2.18.1	unclassified	1	417	0	0	0	0	0	0	2	0	0	0	0	0	0	0	0	0	0	0	0	0	0	0	0	0	0	0	0	0	0	0	0	4	0	0	0	0	6	4	26	17	25	5	6	23	0
8	0.1.1.1.1.1.1.2.19	nematoda_environmental_sample	1	17	0	0	0	0	0	0	0	0	0	0	0	0	0	2	4	0	1	8	0	0	2	0	0	0	0	0	0	0	0	0	0	0	0	0	0	0	0	0	0	0	0	0	0	0	0
9	0.1.1.1.1.1.1.2.19.1	unclassified	1	17	0	0	0	0	0	0	0	0	0	0	0	0	0	2	4	0	1	8	0	0	2	0	0	0	0	0	0	0	0	0	0	0	0	0	0	0	0	0	0	0	0	0	0	0	0
8	0.1.1.1.1.1.1.2.20	unclassified	1	11405	53	69	85	90	1	86	69	89	701	112	324	556	230	725	152	285	87	99	428	413	545	858	238	493	46	453	99	543	327	165	366	136	77	231	38	129	205	56	321	201	173	307	130	85	1
9	0.1.1.1.1.1.1.2.20.1	unclassified	1	11405	53	69	85	90	1	86	69	89	701	112	324	556	230	725	152	285	87	99	428	413	545	858	238	493	46	453	99	543	327	165	366	136	77	231	38	129	205	56	321	201	173	307	130	85	1
7	0.1.1.1.1.1.1.3	unclassified	1	265	3	1	0	0	0	2	0	0	21	0	13	0	2	15	0	15	50	3	0	0	2	3	5	1	12	0	0	2	0	0	0	2	1	3	0	0	1	2	0	6	7	13	1	5	5
8	0.1.1.1.1.1.1.3.1	unclassified	1	265	3	1	0	0	0	2	0	0	21	0	13	0	2	15	0	15	50	3	0	0	2	3	5	1	12	0	0	2	0	0	0	2	1	3	0	0	1	2	0	6	7	13	1	5	5
9	0.1.1.1.1.1.1.3.1.1	unclassified	1	265	3	1	0	0	0	2	0	0	21	0	13	0	2	15	0	15	50	3	0	0	2	3	5	1	12	0	0	2	0	0	0	2	1	3	0	0	1	2	0	6	7	13	1	5	5
* The individual highest OTU abundance was found at 1,105 masl with 149 OTUs, while the lowest OTU abundance was found at 2,941 masl with 22 OTUs (highlighted).
[truncated: 6 more columns]

## Sheet: Supplementary Table 3
Supplementary Table 3 A packed matrix order categorizing nestedness of each sample, ordered from low to high nestedness.
Sample name	Elevational isocline	OTU richness
N4	2940	22
N5	2940	32
N49	950	36
N8	2740	51
N1	2940	46
N6	2740	50
N3	2940	52
N2	2940	49
N7	2740	69
N12	2520	68
N29	1700	72
N37	1320	87
N39	1320	81
N15	2520	76
N14	2520	86
N40	1320	92
N31	1490	91
N13	2520	78
N54	740	78
N34	1490	95
N20	2360	102
N32	1490	104
N35	1490	108
N33	1490	106
N21	2050	103
N36	1320	115
N38	1320	120
N42	1100	107
N23	2050	116
N30	1700	108
N18	2360	123
N52	740	100
N27	1700	134
N17	2360	112
N22	2050	129
N51	740	105
N55	740	109
N41	1100	113
N24	2050	107
N11	2520	127
N46	950	133
N47	950	135
N44	1100	123
N43	1100	130
N53	740	126
N48	950	136
N45	1100	149
N25	2050	131
N50	950	143
N28	1700	147
N16	2360	115
* Samples from the elevation above 2,500 masl are highlighted.

## Sheet: Supplementary Table 4
Supplementary Table 4 Measured soil propoerties of samples collected along the ~2,200 meters elevational range on Mt. Norikura.
Sample name	Elevation (m)	Elevational isocline	Total N (%)	Total C (%)	pH	P2O5 (mg/L)	NH4-N (mg/L)	NO3-N (mg/L)	K (mg/L)	Soil texture	MAT
N1	2934	2940	0.0681234	1.07114	6.05	0.4482	5.8976	7.684	0	18.2361	-3.104
N2	2934	2940	0.0425985	0.442362	5.63	0	6.8288	6.78	0	16.5118	-3.104
N3	2946	2940	0.0142273	0.148563	5.89	0	6.5184	4.972	0.52	17.152	-3.176
N4	2941	2940	0.0233716	0.160142	5.81	0	3.2592	2.034	0	16.8257	-3.146
N5	2942	2940	0.0292644	0.196855	5.55	0	5.3544	4.746	0	24.1239	-3.152
N6	2739	2740	0.0732091	1.41205	5.52	0.4482	7.9152	7.458	0	22.0284	-1.934
N7	2740	2740	0.0519596	0.578939	5.58	0.4482	3.7248	3.39	0	27.2104	-1.94
N8	2738	2740	0.0588562	0.719979	5.5	0	5.1216	3.39	0	25.2422	-1.928
N9	2736	2740	0.0853569	1.60873	5.53	0	4.4232	6.102	0	22.278	-1.916
N10	2731	2740	0.126504	2.26845	5.82	0.2241	7.4496	12.882	0.99	24.9061	-1.886
N11	2522	2520	1.71467	27.1503	4.91	8.0676	52.768	36.612	0	61.9631	-0.632
N12	2518	2520	0.309389	5.28045	5.56	0	14.8992	21.018	0	33.2202	-0.608
N13	2520	2520	0.85166	14.5702	5.6	0.4482	18.1584	99.44	0	43.8681	-0.62
N14	2521	2520	0.927343	16.6638	5.23	0.6723	33.5232	5.65	0	52.316	-0.626
N15	2522	2520	0.161437	3.33464	5.58	0	12.1056	11.526	0.9	34.7898	-0.632
N16	2360	2360	0.914762	16.9912	5.11	1.8675	19.788	27.12	1.5	57.5947	0.34
N17	2351	2360	1.41912	23.9392	4.43	7.0965	38.412	20.34	1.35	52.1854	0.394
N18	2337	2360	1.01606	19.6552	4.54	6.723	4.656	4.52	1.3	61.0909	0.478
N19	2350	2360	1.79649	36.8956	4.44	8.7399	14.6664	18.306	3.06	54.7562	0.4
N20	2378	2360	2.10537	33.3836	4.62	10.7568	42.6024	34.578	0	52.0013	0.232
N21	2027	2050	1.59566	43.2655	4.66	6.723	10.864	2.26	0	46.0161	2.338
N22	2090	2050	1.70061	42.7837	4.2	52.0659	47.4912	0	0	38.3255	1.96
N23	2051	2050	1.67096	43.8495	4.07	29.2077	46.172	5.65	1.6	49.3329	2.194
N24	2057	2050	1.50968	44.0225	4.84	20.5425	42.68	9.944	3.08	42.4843	2.158
N25	2070	2050	1.40433	41.7602	4.57	34.5114	61.9248	17.402	0	54.6188	2.08
N26	1677	1700	1.37662	31.2486	4.7	10.0845	13.2696	10.17	2.43	62.6181	4.438
N27	1691	1700	1.66954	30.572	4.86	2.6892	34.2992	71.19	2.25	65.0666	4.354
N28	1696	1700	1.60911	32.1236	4.4	17.4798	43.9992	16.272	2.61	51.814	4.324
N29	1700	1700	1.02369	21.4334	5.11	2.6892	24.444	16.272	0	58.7389	4.3
N30	1707	1700	1.53461	30.9744	4.84	12.7737	30.0312	10.17	0	44.2334	4.258
N31	1492	1490	0.874823	14.363	5	0.2241	6.5184	10.17	0	49.354	5.548
N32	1487	1490	0.854502	15.5099	5.22	0	16.0632	4.068	0	45.5209	5.578
N33	1492	1490	0.958848	16.5132	4.96	0.3735	24.056	6.78	1.25	49.4089	5.548
N34	1500	1490	0.804239	14.1109	5.15	0.2241	21.34	4.068	0	33.4549	5.5
N35	1489	1490	0.908176	16.3891	4.76	0.2241	20.564	4.746	0.78	67.1531	5.566
N36	1319	1320	0.689649	12.8753	5.35	0	11.8728	3.39	1.05	25.7136	6.586
N37	1321	1320	0.604817	12.8967	5.42	0.747	14.8992	6.102	0.93	44.9282	6.574
N38	1321	1320	0.575213	11.071	5.59	0.3735	15.52	4.52	1.3	32.6346	6.574
N39	1320	1320	0.548335	10.0949	5.8	0.2241	9.5448	2.712	0	23.2667	6.58
N40	1318	1320	0.817749	14.9545	5.41	0.2241	14.2008	17.628	0.84	36.4527	6.592
N41	1100	1100	0.784553	11.1461	5.79	1.8675	14.356	77.97	1.3	21.9574	7.9
N42	1105	1100	1.43952	21.2833	6.07	6.723	18.624	99.666	1.6	27.6197	7.87
N43	1095	1100	2.03894	34.0487	6.21	31.7475	31.428	67.122	2.52	70.8639	7.93
N44	1103	1100	0.62385	8.73588	6.41	0.4482	6.2856	49.72	0.99	31.1212	7.882
N45	1105	1100	0.987068	14.9389	6.4	2.241	8.924	57.63	1.6	22.9812	7.87
N46	917	950	0.842679	10.9845	6.31	0.4482	4.656	57.63	1.02	48.0948	8.998
N47	960	950	1.46335	22.1114	6.3	8.217	13.192	130.176	1.45	65.0097	8.74
N48	991	950	0.79538	10.1041	6	0.4482	3.7248	53.11	0.81	37.3886	8.554
N49	990	950	0.747813	8.71772	5.37	0.2241	5.5872	56.274	0.99	31.2996	8.56
N50	984	950	1.17082	15.3219	5.88	0.8964	7.4496	76.84	1.23	55.8938	8.596
N51	744	740	0.397622	3.89149	6.01	0	3.2592	36.612	0.87	25.8117	10.036
N52	745	740	0.89879	10.8508	6.09	0.4482	4.4232	77.97	0.96	34.0963	10.03
N53	744	740	0.964447	12.562	6.4	0.8964	5.3544	57.63	1.08	34.2314	10.036
N54	741	740	0.681311	6.88563	5.26	0.2241	4.1904	35.934	0.99	22.942	10.054
N55	750	740	0.744471	7.44772	5.3	0.4482	2.5608	29.832	0.96	35.8348	10
* Soil texture were shown as the percentage of silt and clay content.
* Mean annual temperature (MAT) was calculated by using a mean lapse rate of 0.6 ˚C /100 masl.
